# Supplementary material for: Higher Circulating Neutrophil Counts Is Associated with Increased Risk of All-Cause Mortality and Cardiovascular Disease in Patients with Diabetic Kidney Disease
Source: Biomedicines. 2024 Aug 20;12(8):1907. doi: 10.3390/biomedicines12081907 (PMC11352130; doi:10.3390/biomedicines12081907)
Supplement: Supplementary file 1 [file biomedicines-12-01907-s001.zip]

Archive with 1 entries (1 files):
- biomedicines-3157472-supplementary.pdf
